# Supplementary material for: Aggressive Thyroid Carcinomas Clinical and Molecular Features: A Systematic Review
Source: Int J Mol Sci. 2025 Jun 10;26(12):5535. doi: 10.3390/ijms26125535 (PMC12192656; doi:10.3390/ijms26125535)
Supplement: Supplementary file 1 [file ijms-26-05535-s001.zip]

Archive with 3 entries (3 files):
- Supplemental File 1. JBI Critical Appraisal Checklist for Studies Reporting Prevalence Data.pdf
- Supplemental Table S1 - clinical.pdf
- Supplemental Table S2 -mutations.pdf
